# Supplementary material for: Calour: an Interactive, Microbe-Centric Analysis Tool
Source: mSystems. 2019 Jan 29;4(1):e00269-18. doi: 10.1128/mSystems.00269-18 (PMC6351725; doi:10.1128/mSystems.00269-18)
Supplement: TABLE S2 [file mSystems.00269-18-st002.xlsx]

## Sheet: Sheet1
	Normal Diet
p-value	metabolite
0.0529471	Spectral Match to Chenodeoxycholic acid from NIST14
0.026973	Ethyldiethanolamine
0.020979	NCGC00385237-01_C30H48O4_
0.030969	4-Hydroxy-17.beta.-estradiol
0.030969	Spectral Match to Sumaresinolic acid from NIST14
0.02997	Tyrosocholic acid
0.013986	Hexadecanedioic acid
0.00999001	Spectral Match to Leu-Val-Lys from NIST14
0.00899101	1H-Indole-3-carboxylic acid, 1-(5-hydroxypentyl)-, 8-quinolinyl ester
0.00699301	Spectral Match to Leu-Val-Lys from NIST14
0.002997	Spectral Match to Coproporphyrin III from NIST14
0.004995	1-Oleoyl-2-hydroxy-sn-glycero-3-phospho-(1'-rac-glycerol)
0.002997	NCGC00169592-02_C29H46O4_3aH-Cyclopenta[a]chrysene-3a-carboxylic acid, 1-acetyleicosahydro-9-hydroxy-5a,5b,8,8,11a-pentamethyl-, (1R,3aS,5aR,5bR,9S,11aR)-
0.001998	5-Androstene-3.beta.,16.beta.,17.alpha.-triol
0.001998	2,3-Dehydrosilybin B
0.000999001	Spectral Match to Val-Ile from NIST14
0.001998	1-Hexadecanoyl-2-sn-glycero-3-phosphate
0.000999001	NCGC00385237-01_C30H48O4_
0.000999001	Sophoricoside
0.000999001	NCGC00385237-01_C30H48O4_
0.000999001	Hecogenin
0.000999001	Spectral Match to Val-Leu from NIST14
0.000999001	Spectral Match to Sebacic acid monomethyl ester from NIST14
0.000999001	Spectral Match to 12,13-DiHOME from NIST14
0.000999001	13S-Hydroxy-9Z,11E-octadecadienoic acid, methyl ester
0.000999001	Bacoside X
0.000999001	.beta.-Hyodeoxycholic acid
0.000999001	Uridine 5'-monophosphate
0.000999001	NCGC00385237-01_C30H48O4_
0.000999001	13S-Hydroxy-9Z,11E-octadecadienoic acid, methyl ester
0.000999001	Asp-Ile-Lys
0.000999001	NCGC00179701-03_C30H46O4_Lup-20(29)-en-28-oic acid, 6-hydroxy-3-oxo-, (5xi,9xi,18xi)-
0.000999001	Spectral Match to Equol from NIST14
0.000999001	11-Ketofusidic acid
0.000999001	6-Hydroxy-3,4-dihydro-1H-quinoline-2-one
0.000999001	NCGC00180720-03_C20H32O3_1-Naphthalenepentanoic acid, 1,4,4a,5,6,7,8,8a-octahydro-beta,2,5,5,8a-pentamethyl-4-oxo-, (betaS,1S,8aR)-
0.000999001	5.beta.-Pregnane-3.alpha.,17-diol-20-one
0.000999001	13S-Hydroxy-9Z,11E-octadecadienoic acid, methyl ester
0.000999001	9,10-Dihydroxy-12Z-octadecenoic acid
0.000999001	Monolinolenin (9c,12c,15c)
0.000999001	ANGOLENSIN (R)
0.000999001	Monolinolenin (9c,12c,15c)
0.000999001	Spectral Match to Ile-Val-Lys from NIST14
0.000999001	Spectral Match to Dodecanedioic acid from NIST14
0.000999001	Palmitoleoyl 3-carbacyclic phosphatidic acid
0.000999001	9,11-Methane-epoxyprostaglandin F1.alpha.
0.000999001	N-(2,4-Dinitrophenyl)-L-leucine
0.000999001	Ursolic acid methyl ester
	Fat rich western diet
p-value	metabolite
0.000999001	Spectral Match to Taurocholic acid from NIST14
0.000999001	Spectral Match to Taurocholic acid from NIST14
0.000999001	Spectral Match to Taurocholic acid from NIST14
0.000999001	Spectral Match to Deoxycholic acid from NIST14
0.000999001	1-Palmitoyl-sn-glycero-3-phosphocholine
0.000999001	Spectral Match to Lyso-PC(16:0) from NIST14
0.000999001	Taurocholic acid
0.000999001	Spectral Match to Taurocholic acid from NIST14
0.000999001	Spectral Match to N-Palmitoyltaurine from NIST14
0.000999001	Coniferyl alcohol
0.000999001	Spectral Match to Taurocholic acid from NIST14
0.000999001	Spectral Match to Tauroursodeoxycholic acid from NIST14
0.000999001	Cortisol 21-sulfate
0.000999001	Spectral Match to 1-(9Z-Octadecenoyl)-sn-glycero-3-phosphocholine from NIST14
0.000999001	Spectral Match to 1-Myristoyl-sn-glycero-3-phosphocholine from NIST14
0.000999001	Spectral Match to 1-Octadecanoyl-sn-glycero-3-phosphocholine from NIST14
0.000999001	Spectral Match to Taurocholic acid from NIST14
0.000999001	Spectral Match to Deoxycholic acid from NIST14
0.000999001	Taurocholic acid
0.000999001	Spectral Match to Cholic acid from NIST14
0.000999001	Taurocholic acid
0.000999001	Isoleucocholic acid
0.000999001	Spectral Match to Cholic acid from NIST14
0.000999001	Spectral Match to 5-Hydroxy-7-methoxyflavanone from NIST14
0.000999001	Spectral Match to 1-(9Z-Octadecenoyl)-sn-glycero-3-phosphocholine from NIST14
0.000999001	Spectral Match to Cholic acid from NIST14
0.000999001	Spectral Match to Taurocholic acid from NIST14
0.000999001	Spectral Match to Tauroursodeoxycholic acid from NIST14
0.000999001	Spectral Match to Deoxycholic acid from NIST14
0.000999001	Chenodeoxycholic acid 24-acyl-.beta.-D-glucuronide
0.000999001	N-.alpha.-(tert-Butoxycarbonyl)-L-histidine
0.000999001	Cortisol 21-sulfate
0.000999001	Spectral Match to Deoxycholic acid from NIST14
0.000999001	Spectral Match to Tauroursodeoxycholic acid from NIST14
0.000999001	Glycerophosphocholine
0.000999001	7.alpha.,12.alpha.-Dihydroxycholest-4-en-3-one
0.000999001	Spectral Match to Taurocholic acid from NIST14
0.000999001	Spectral Match to Cholic acid from NIST14
0.000999001	1-Oleoyl-sn-glycero-3-phosphocholine
0.000999001	Spectral Match to Taurocholic acid from NIST14
0.000999001	Spectral Match to Taurocholic acid from NIST14
0.000999001	Val Pro Gln
0.000999001	19(R)-Hydroxyprostaglandin B2
0.000999001	Lumichrome
0.000999001	Chenodeoxycholic acid
0.000999001	Spectral Match to Taurocholic acid from NIST14
0.000999001	7.alpha.,12.alpha.-Dihydroxycholest-4-en-3-one
0.000999001	Spectral Match to 19(20)-EpDPE from NIST14
0.000999001	Taurocholic acid
0.000999001	Spectral Match to 1-Myristoyl-sn-glycero-3-phosphocholine from NIST14
0.000999001	Spectral Match to Cholic acid from NIST14
0.000999001	Spectral Match to Taurocholic acid from NIST14
0.000999001	Ginsenoside F1
0.000999001	Spectral Match to (+)-.alpha.-Tocopherol from NIST14
0.000999001	Taurocholic acid
0.000999001	7.alpha.-Hydroxy-3-oxo-4-cholestenoic acid
0.000999001	Spectral Match to Taurocholic acid from NIST14
0.000999001	Spectral Match to Leu-Ile from NIST14
0.000999001	Spectral Match to Taurocholic acid from NIST14
0.000999001	GalNAc1-4[Fuc1-3]GlcNAc-Sp
0.000999001	Spectral Match to 1-(9Z-Octadecenoyl)-sn-glycero-3-phosphocholine from NIST14
0.000999001	Spectral Match to Tauroursodeoxycholic acid from NIST14
0.000999001	Taurocholic acid
0.000999001	Bisphenol B
0.000999001	Spectral Match to (+)-.alpha.-Tocopherol from NIST14
0.000999001	Spectral Match to Leu-Pro from NIST14
0.000999001	Spectral Match to Taurocholic acid from NIST14
0.000999001	Spectral Match to Cholic acid from NIST14
0.000999001	CoQ4; [M+H]+ C29H43O4
0.000999001	Spectral Match to Tauroursodeoxycholic acid from NIST14
0.000999001	Heptadecasphing-4-enine
0.000999001	Spectral Match to Val-Gly-Val from NIST14
0.000999001	Spectral Match to Taurocholic acid from NIST14
0.000999001	Spectral Match to Taurocholic acid from NIST14
0.000999001	Spectral Match to Oleoyl L-carnitine from NIST14
0.000999001	Spectral Match to Ile-Val-Lys from NIST14
0.000999001	Spectral Match to Taurocholic acid from NIST14
0.000999001	Taurocholic acid
0.000999001	Spectral Match to 12-Ketodeoxycholic acid from NIST14
0.000999001	Spectral Match to Tauroursodeoxycholic acid from NIST14
0.000999001	Spectral Match to Undecaethylene glycol from NIST14
0.000999001	Spectral Match to Cholic acid from NIST14
0.000999001	Spectral Match to Tauroursodeoxycholic acid from NIST14
0.000999001	NCGC00380283-01!4-[5-[[4-[5-[acetyl(hydroxy)amino]pentylamino]-4-oxobutanoyl]-hydroxyamino]pentylamino]-4-oxobutanoic acid
0.000999001	Spectral Match to Urobilin from NIST14
0.000999001	Spectral Match to N-Palmitoylglycine from NIST14
0.000999001	1-Stearoyl-2-hydroxy-sn-glycero-3-phosphoethanolamine
0.000999001	Quinapril
0.000999001	.alpha.-Hyodeoxycholic acid methyl ester
0.002997	Met-Pro-Lys
0.000999001	Spectral Match to Taurocholic acid from NIST14
0.000999001	Spectral Match to Cholic acid from NIST14
0.000999001	Spectral Match to Taurocholic acid from NIST14
0.001998	1,2-Dilinoleoylglycerol
0.000999001	Spectral Match to Leu-Leu from NIST14
0.000999001	Spectral Match to Ile-Pro-Lys from NIST14
0.000999001	Tauroursodeoxycholic acid
0.000999001	Spectral Match to Ile-Met from NIST14
0.001998	Spectral Match to (3-Phenylpropionyl)glycine from NIST14
0.000999001	Taurocholic acid
0.000999001	Taurocholic acid
0.000999001	Spectral Match to Leu-Leu-Arg from NIST14
0.000999001	Spectral Match to 1-Myristoyl-sn-glycero-3-phosphocholine from NIST14
0.00699301	Spectral Match to Jasmine lactone from NIST14
0.002997	Spectral Match to Ile-Met from NIST14
0.000999001	(3-Phenylpropionyl)glycine
0.001998	Spectral Match to Leu-Leu-Arg from NIST14
0.000999001	Tauroursodeoxycholic acid
0.000999001	1-Hydroxy Vitamin D3
0.00699301	Spectral Match to Leu-Ile from NIST14
0.000999001	Tauroursodeoxycholic acid
0.000999001	Spectral Match to Val-Ile-Lys from NIST14
0.000999001	Coniferyl alcohol
0.000999001	Spectral Match to Taurocholic acid from NIST14
0.000999001	Taurocholic acid
0.000999001	NCGC00347557-02!4,4,10,13,14-pentamethyl-17-(1,5,6-trihydroxy-6-methylheptan-2-yl)-2,3,5,6,7,11,12,15,16,17-decahydro-1H-cyclopenta[a]phenanthrene-2,3,12-triol
0.000999001	L-Alaninamide, N-[2-[2-(hydroxyamino)-2-oxoethyl]-4-methyl-1-oxopentyl]-3-(2-naphthalenyl)-L-alanyl-
0.000999001	CoQ4; [M+H]+ C29H43O4
0.000999001	Spectral Match to Taurocholic acid from NIST14
0.000999001	Spectral Match to 1-(9Z-Octadecenoyl)-sn-glycero-3-phosphocholine from NIST14
0.00599401	Spectral Match to Cholic acid from NIST14
0.000999001	Spectral Match to Tauroursodeoxycholic acid from NIST14
0.000999001	Phe-Ile-Lys
0.000999001	Spectral Match to Tauroursodeoxycholic acid from NIST14
0.000999001	.beta.-Estradiol 3,17-disulfate
0.01998	Spectral Match to Cholic acid from NIST14
0.000999001	Spectral Match to Cholic acid from NIST14
0.000999001	NCGC00384854-01_C23H34O4_Card-20(22)-enolide, 3,14-dihydroxy-, (3beta,5alpha)-
0.000999001	Spectral Match to Tauroursodeoxycholic acid from NIST14
0.000999001	Taurocholic acid
0.000999001	Spectral Match to Deoxycholic acid from NIST14
0.000999001	Spectral Match to Cholic acid from NIST14
0.000999001	3.alpha.-Hydroxy-7-oxo-5.beta.-cholanic acid
0.000999001	26,27-Dinorcholest-5-en-24-yne-3,20-diol, (3.beta.)-
0.000999001	Spectral Match to Chenodeoxycholic acid from NIST14
0.000999001	all-trans-4-Hydroxyretinoic acid
0.001998	Spectral Match to Isodeoxycholic acid from NIST14
0.00899101	Spectral Match to Taurocholic acid from NIST14
0.000999001	Spectral Match to Taurocholic acid from NIST14
0.001998	Spectral Match to Palmitoylcarnitine from NIST14
0.000999001	Spectral Match to Ile-Met from NIST14
0.0539461	Spectral Match to 1-Myristoyl-2-palmitoyl-sn-glycero-3-phosphocholine from NIST14
0.004995	Spectral Match to Lauroyl L-carnitine from NIST14
0.000999001	Spectral Match to Cholic acid from NIST14
0.000999001	3.beta.,5.beta.-Tetrahydrocortisone
0.001998	Pinostilbene
0.004995	Spectral Match to Taurocholic acid from NIST14
0.004995	Spectral Match to Ile-Pro-Lys from NIST14
0.00599401	Spectral Match to Palmitoylcarnitine from NIST14
0.014985	Spectral Match to Tauroursodeoxycholic acid from NIST14
0.018981	Spectral Match to Tauroursodeoxycholic acid from NIST14
0.003996	Glycerophosphocholine
0.003996	Taurocholic acid
0.00899101	Spectral Match to Taurocholic acid from NIST14
0.014985	Spectral Match to Palmitoylcarnitine from NIST14
0.014985	Spectral Match to 1-Octadecyl-2-acetyl-sn-glycero-3-phosphocholine from NIST14
0.01998	NCGC00385384-01![(6R)-6-hydroxy-2-methyl-5-oxo-6-[(2S,3S,9R,13R,14S,16R)-2,3,16-trihydroxy-4,4,9,13,14-pentamethyl-11-oxo-1,2,3,7,8,10,12,15,16,17-decahydrocyclopenta[a]phenanthren-17-yl]heptan-2-yl] acetate
0.013986	Taurocholic acid
0.016983	Spectral Match to Tauroursodeoxycholic acid from NIST14
0.013986	Spectral Match to Deoxycholic acid from NIST14
0.033966	1-Oleoyl-sn-glycero-3-phosphocholine
0.040959	Spectral Match to Tauroursodeoxycholic acid from NIST14
0.0709291	Taurocholic acid
0.0699301	Taurocholic acid
