# Supplementary material for: Calour: an Interactive, Microbe-Centric Analysis Tool
Source: mSystems. 2019 Jan 29;4(1):e00269-18. doi: 10.1128/mSystems.00269-18 (PMC6351725; doi:10.1128/mSystems.00269-18)
Supplement: TABLE S3 [file mSystems.00269-18-st003.xlsx]

## Sheet: Sheet1
	High in IHH
p-value	metabolite
0.000999001	Bacoside X
0.000999001	Spectral Match to Deoxycholic acid from NIST14
0.001998	Spectral Match to Tauroursodeoxycholic acid from NIST14
0.001998	Taurocholic acid
0.000999001	Spectral Match to Deoxycholic acid from NIST14
0.000999001	Tauroursodeoxycholic acid
0.027972	13S-Hydroxy-9Z,11E-octadecadienoic acid, methyl ester
0.002997	NCGC00180720-03_C20H32O3_1-Naphthalenepentanoic acid, 1,4,4a,5,6,7,8,8a-octahydro-beta,2,5,5,8a-pentamethyl-4-oxo-, (betaS,1S,8aR)-
0.002997	5.beta.-Pregnane-3.alpha.,17-diol-20-one
0.002997	Spectral Match to Tauroursodeoxycholic acid from NIST14
0.00799201	Spectral Match to Tauroursodeoxycholic acid from NIST14
0.011988	1,2-Dimyristoyl-sn-glycerol
0.014985	19(R)-Hydroxyprostaglandin B2
0.01998	N-.alpha.-(tert-Butoxycarbonyl)-L-histidine
0.01998	Spectral Match to 1-(9Z-Octadecenoyl)-sn-glycero-3-phosphocholine from NIST14
0.031968	Spectral Match to Deoxycholic acid from NIST14
	High in Air
p-value	metabolite
0.00999001	Spectral Match to Leu-Ile from NIST14
0.017982	9,10-Dihydroxy-12Z-octadecenoic acid
0.026973	Spectral Match to Cholic acid from NIST14
0.011988	Spectral Match to Cholic acid from NIST14
0.001998	13S-Hydroxy-9Z,11E-octadecadienoic acid, methyl ester
0.016983	Spectral Match to Leu-Leu from NIST14
0.001998	Spectral Match to Taurocholic acid from NIST14
0.010989	Spectral Match to Ile-Val-Lys from NIST14
0.000999001	NCGC00380944-01_C30H46O3_(3beta,5xi,9xi,13alpha,17alpha,18xi)-3-Hydroxy-13,28-epoxyurs-11-en-28-one
0.010989	Spectral Match to Jasmine lactone from NIST14
0.002997	Spectral Match to Cholic acid from NIST14
0.021978	Spectral Match to Ile-Trp from NIST14
0.014985	Spectral Match to Leu-Ile from NIST14
0.004995	Taurocholic acid
0.000999001	Spectral Match to Jasmine lactone from NIST14
0.000999001	Tyrosocholic acid
0.000999001	Spectral Match to Val-Ile from NIST14
0.000999001	Spectral Match to Chenodeoxycholic acid from NIST14
0.000999001	Spectral Match to Cholic acid from NIST14
0.000999001	Hexadecanedioic acid
0.000999001	Spectral Match to Cholic acid from NIST14
0.000999001	5-Androstene-3.beta.,16.beta.,17.alpha.-triol
